# Supplementary material for: Deep Learning in Glaucoma Detection and Progression Prediction: A Systematic Review and Meta-Analysis
Source: Biomedicines. 2025 Feb 10;13(2):420. doi: 10.3390/biomedicines13020420 (PMC11852503; doi:10.3390/biomedicines13020420)
Supplement: Supplementary file 1 [file biomedicines-13-00420-s001.zip]

Archive with 5 entries (5 files):
- DeLong_s_Test_Results_with_Bonferroni_Correction.xlsx
- Supplementary Figure S1.png.png
- Supplementary Figure S2.png.png
- Supplementary Figure S3.png.png
- Supplementary Materials.pdf
