# Supplementary material for: Deep Learning in Glaucoma Detection and Progression Prediction: A Systematic Review and Meta-Analysis
Source: Biomedicines. 2025 Feb 10;13(2):420. doi: 10.3390/biomedicines13020420 (PMC11852503; doi:10.3390/biomedicines13020420)
Supplement: Supplementary file 1 [file biomedicines-13-00420-s001.zip › DeLong_s_Test_Results_with_Bonferroni_Correction.xlsx]

## Sheet: Comparison of AUROCs
Category1	Category2	P-Value	Corrected P-Value
Fundus_All	Fundus_Internal	0.43304	1
Fundus_All	Fundus_External	0.220801	1
Fundus_All	OCT_All	0.0517913	1
Fundus_All	OCT_Internal	0.661191	1
Fundus_All	OCT_External	0.000810798	0.0364859
Fundus_All	FundusProg_All	0.756635	1
Fundus_All	FundusProg_Internal	0.341737	1
Fundus_All	FundusProg_External	0.380737	1
Fundus_All	OCTProg_Internal	1	1
Fundus_Internal	Fundus_External	0.043714	1
Fundus_Internal	OCT_All	0.0100645	0.452902
Fundus_Internal	OCT_Internal	0.358827	1
Fundus_Internal	OCT_External	0.000155652	0.00700434
Fundus_Internal	FundusProg_All	1	1
Fundus_Internal	FundusProg_Internal	0.470042	1
Fundus_Internal	FundusProg_External	0.168697	1
Fundus_Internal	OCTProg_Internal	0.730992	1
Fundus_External	OCT_All	0.362094	1
Fundus_External	OCT_Internal	0.677762	1
Fundus_External	OCT_External	0.00944886	0.425199
Fundus_External	FundusProg_All	0.365669	1
Fundus_External	FundusProg_Internal	0.160591	1
Fundus_External	FundusProg_External	1	1
Fundus_External	OCTProg_Internal	0.51644	1
OCT_All	OCT_Internal	0.268602	1
OCT_All	OCT_External	0.0712467	1
OCT_All	FundusProg_All	0.158292	1
OCT_All	FundusProg_Internal	0.0725473	1
OCT_All	FundusProg_External	0.460803	1
OCT_All	OCTProg_Internal	0.229131	1
OCT_Internal	OCT_External	0.00949114	0.427101
OCT_Internal	FundusProg_All	0.586712	1
OCT_Internal	FundusProg_Internal	0.273222	1
OCT_Internal	FundusProg_External	0.72898	1
OCT_Internal	OCTProg_Internal	0.77319	1
OCT_External	FundusProg_All	0.00807684	0.363458
OCT_External	FundusProg_Internal	0.00470651	0.211793
OCT_External	FundusProg_External	0.0211311	0.950902
OCT_External	OCTProg_Internal	0.0117398	0.52829
FundusProg_All	FundusProg_Internal	0.556532	1
FundusProg_All	FundusProg_External	0.414838	1
FundusProg_All	OCTProg_Internal	0.809707	1
FundusProg_Internal	FundusProg_External	0.188574	1
FundusProg_Internal	OCTProg_Internal	0.419343	1
FundusProg_External	OCTProg_Internal	0.564339	1

## Sheet: Comparison of Sensitivities
Category1	Category2	P-Value	Corrected P-Value
Fundus_All	Fundus_Internal	0.358461	1
Fundus_All	Fundus_External	0.194395	1
Fundus_All	OCT_All	0.380737	1
Fundus_All	OCT_Internal	0.745619	1
Fundus_All	OCT_External	0.026954	1
Fundus_All	FundusProg_All	0.268687	1
Fundus_All	FundusProg_Internal	0.824922	1
Fundus_All	FundusProg_External	1.2832e-05	0.000577438
Fundus_All	OCTProg_Internal	0.0278821	1
Fundus_Internal	Fundus_External	0.0654759	1
Fundus_Internal	OCT_All	0.145434	1
Fundus_Internal	OCT_Internal	0.402441	1
Fundus_Internal	OCT_External	0.00984366	0.442965
Fundus_Internal	FundusProg_All	0.14457	1
Fundus_Internal	FundusProg_Internal	0.574698	1
Fundus_Internal	FundusProg_External	1.44658e-07	6.50963e-06
Fundus_Internal	OCTProg_Internal	0.0182949	0.82327
Fundus_External	OCT_All	0.692451	1
Fundus_External	OCT_Internal	0.449672	1
Fundus_External	OCT_External	0.24541	1
Fundus_External	FundusProg_All	0.846493	1
Fundus_External	FundusProg_Internal	0.561385	1
Fundus_External	FundusProg_External	0.0610233	1
Fundus_External	OCTProg_Internal	0.0829054	1
OCT_All	OCT_Internal	0.692451	1
OCT_All	OCT_External	0.136056	1
OCT_All	FundusProg_All	0.619274	1
OCT_All	FundusProg_Internal	0.765606	1
OCT_All	FundusProg_External	0.0143331	0.64499
OCT_All	OCTProg_Internal	0.0580307	1
OCT_Internal	OCT_External	0.0814463	1
OCT_Internal	FundusProg_All	0.438706	1
OCT_Internal	FundusProg_Internal	1	1
OCT_Internal	FundusProg_External	0.00618255	0.278215
OCT_Internal	OCTProg_Internal	0.0422205	1
OCT_External	FundusProg_All	0.414928	1
OCT_External	FundusProg_Internal	0.142252	1
OCT_External	FundusProg_External	0.916915	1
OCT_External	OCTProg_Internal	0.278857	1
FundusProg_All	FundusProg_Internal	0.514271	1
FundusProg_All	FundusProg_External	0.251166	1
FundusProg_All	OCTProg_Internal	0.120253	1
FundusProg_Internal	FundusProg_External	0.0474697	1
FundusProg_Internal	OCTProg_Internal	0.053561	1
FundusProg_External	OCTProg_Internal	0.266828	1

## Sheet: Comparison of Specificities
Category1	Category2	P-Value	Corrected P-Value
Fundus_All	Fundus_Internal	0.125892	1
Fundus_All	Fundus_External	0.0912889	1
Fundus_All	OCT_All	0.022667	1
Fundus_All	OCT_Internal	0.114619	1
Fundus_All	OCT_External	0.00583085	0.262388
Fundus_All	FundusProg_All	0.00463647	0.208641
Fundus_All	FundusProg_Internal	0.141593	1
Fundus_All	FundusProg_External	0.000150619	0.00677787
Fundus_All	OCTProg_Internal	0.835417	1
Fundus_Internal	Fundus_External	0.0142961	0.643326
Fundus_Internal	OCT_All	0.00105413	0.047436
Fundus_Internal	OCT_Internal	0.0108423	0.487905
Fundus_Internal	OCT_External	0.00108581	0.0488612
Fundus_Internal	FundusProg_All	0.00105913	0.0476608
Fundus_Internal	FundusProg_Internal	0.0822141	1
Fundus_Internal	FundusProg_External	3.21344e-05	0.00144605
Fundus_Internal	OCTProg_Internal	0.188574	1
Fundus_External	OCT_All	0.904877	1
Fundus_External	OCT_Internal	0.719962	1
Fundus_External	OCT_External	0.16246	1
Fundus_External	FundusProg_All	0.102655	1
Fundus_External	FundusProg_Internal	0.423916	1
Fundus_External	FundusProg_External	0.00633157	0.284921
Fundus_External	OCTProg_Internal	0.15782	1
OCT_All	OCT_Internal	0.579324	1
OCT_All	OCT_External	0.160777	1
OCT_All	FundusProg_All	0.100765	1
OCT_All	FundusProg_Internal	0.443038	1
OCT_All	FundusProg_External	0.00562768	0.253245
OCT_All	OCTProg_Internal	0.0662685	1
OCT_Internal	OCT_External	0.0795887	1
OCT_Internal	FundusProg_All	0.0507298	1
OCT_Internal	FundusProg_Internal	0.331237	1
OCT_Internal	FundusProg_External	0.0024261	0.109175
OCT_Internal	OCTProg_Internal	0.220801	1
OCT_External	FundusProg_All	0.747811	1
OCT_External	FundusProg_Internal	0.962831	1
OCT_External	FundusProg_External	0.138608	1
OCT_External	OCTProg_Internal	0.0108423	0.487905
FundusProg_All	FundusProg_Internal	0.78721	1
FundusProg_All	FundusProg_External	0.255995	1
FundusProg_All	OCTProg_Internal	0.00790527	0.355737
FundusProg_Internal	FundusProg_External	0.254075	1
FundusProg_Internal	OCTProg_Internal	0.162123	1
FundusProg_External	OCTProg_Internal	0.000278455	0.0125305

## Sheet: Comparison of LR+
Category1	Category2	P-Value	Corrected P-Value
Fundus_All	Fundus_Internal	0.13926	1
Fundus_All	Fundus_External	0.0944174	1
Fundus_All	OCT_All	0.0212244	0.955098
Fundus_All	OCT_Internal	0.172906	1
Fundus_All	OCT_External	0.000422122	0.0189955
Fundus_All	FundusProg_All	0.000243592	0.0109616
Fundus_All	FundusProg_Internal	0.707033	1
Fundus_All	FundusProg_External	1.06543e-06	4.79443e-05
Fundus_All	OCTProg_Internal	0.233558	1
Fundus_Internal	Fundus_External	0.00533549	0.240097
Fundus_Internal	OCT_All	0.00101693	0.045762
Fundus_Internal	OCT_Internal	0.0107153	0.482188
Fundus_Internal	OCT_External	3.55694e-05	0.00160062
Fundus_Internal	FundusProg_All	2.32672e-05	0.00104702
Fundus_Internal	FundusProg_Internal	0.693599	1
Fundus_Internal	FundusProg_External	6.60444e-07	2.972e-05
Fundus_Internal	OCTProg_Internal	0.0128953	0.580291
Fundus_External	OCT_All	0.708898	1
Fundus_External	OCT_Internal	0.740017	1
Fundus_External	OCT_External	0.130578	1
Fundus_External	FundusProg_All	0.0989211	1
Fundus_External	FundusProg_Internal	0.290361	1
Fundus_External	FundusProg_External	0.00646208	0.290794
Fundus_External	OCTProg_Internal	0.435672	1
OCT_All	OCT_Internal	0.442157	1
OCT_All	OCT_External	0.138241	1
OCT_All	FundusProg_All	0.0945879	1
OCT_All	FundusProg_Internal	0.226572	1
OCT_All	FundusProg_External	0.000714424	0.0321491
OCT_All	OCTProg_Internal	0.143873	1
OCT_Internal	OCT_External	0.0508416	1
OCT_Internal	FundusProg_All	0.0361005	1
OCT_Internal	FundusProg_Internal	0.353196	1
OCT_Internal	FundusProg_External	0.00119329	0.0536978
OCT_Internal	OCTProg_Internal	0.690635	1
OCT_External	FundusProg_All	0.837809	1
OCT_External	FundusProg_Internal	0.114761	1
OCT_External	FundusProg_External	0.0414822	1
OCT_External	OCTProg_Internal	0.00175757	0.0790906
FundusProg_All	FundusProg_Internal	0.105327	1
FundusProg_All	FundusProg_External	0.0704169	1
FundusProg_All	OCTProg_Internal	0.000853745	0.0384185
FundusProg_Internal	FundusProg_External	0.0580599	1
FundusProg_Internal	OCTProg_Internal	0.416742	1
FundusProg_External	OCTProg_Internal	5.99593e-08	2.69817e-06

## Sheet: Comparison of LR-
Category1	Category2	P-Value	Corrected P-Value
Fundus_All	Fundus_Internal	0.267541	1
Fundus_All	Fundus_External	0.14698	1
Fundus_All	OCT_All	0.291249	1
Fundus_All	OCT_Internal	0.778373	1
Fundus_All	OCT_External	0.0110136	0.495612
Fundus_All	FundusProg_All	0.133899	1
Fundus_All	FundusProg_Internal	0.585911	1
Fundus_All	FundusProg_External	7.09261e-10	3.19167e-08
Fundus_All	OCTProg_Internal	0.0185542	0.834937
Fundus_Internal	Fundus_External	0.0479673	1
Fundus_Internal	OCT_All	0.0972243	1
Fundus_Internal	OCT_Internal	0.398491	1
Fundus_Internal	OCT_External	0.00366728	0.165028
Fundus_Internal	FundusProg_All	0.0669524	1
Fundus_Internal	FundusProg_Internal	0.363903	1
Fundus_Internal	FundusProg_External	9.56835e-12	4.30576e-10
Fundus_Internal	OCTProg_Internal	0.0112295	0.505327
Fundus_External	OCT_All	0.670703	1
Fundus_External	OCT_Internal	0.355841	1
Fundus_External	OCT_External	0.186773	1
Fundus_External	FundusProg_All	0.610368	1
Fundus_External	FundusProg_Internal	0.697801	1
Fundus_External	FundusProg_External	0.00295594	0.133017
Fundus_External	OCTProg_Internal	0.0755643	1
OCT_All	OCT_Internal	0.579628	1
OCT_All	OCT_External	0.088801	1
OCT_All	FundusProg_All	0.40593	1
OCT_All	FundusProg_Internal	0.935413	1
OCT_All	FundusProg_External	0.000189621	0.00853294
OCT_All	OCTProg_Internal	0.0481919	1
OCT_Internal	OCT_External	0.0390832	1
OCT_Internal	FundusProg_All	0.23523	1
OCT_Internal	FundusProg_Internal	0.750916	1
OCT_Internal	FundusProg_External	3.42156e-05	0.0015397
OCT_Internal	OCTProg_Internal	0.0291426	1
OCT_External	FundusProg_All	0.529141	1
OCT_External	FundusProg_Internal	0.146522	1
OCT_External	FundusProg_External	0.408364	1
OCT_External	OCTProg_Internal	0.325612	1
FundusProg_All	FundusProg_Internal	0.45014	1
FundusProg_All	FundusProg_External	0.124159	1
FundusProg_All	OCTProg_Internal	0.171763	1
FundusProg_Internal	FundusProg_External	0.00815261	0.366867
FundusProg_Internal	OCTProg_Internal	0.059556	1
FundusProg_External	OCTProg_Internal	0.536423	1
